# Supplementary material for: Exposure of Clinical MRSA Heterogeneous Strains to β-Lactams Redirects Metabolism to Optimize Energy Production through the TCA Cycle
Source: PLoS One. 2013 Aug 5;8(8):e71025. doi: 10.1371/journal.pone.0071025 (PMC3733780; doi:10.1371/journal.pone.0071025)
Supplement: Table S1 — Heat map of statistically significant biochemicals profiled in this study. Shaded cells indicate p≤0.05 (red indicates that the mean values are significantly higher for that comparison; green values significantly lower). Blue-bolded text indicates 0.05<p<0.10. All data are normalized to Bradford protein assay values. (XLSX) [file pone.0071025.s004.xlsx]

## Sheet: Sheet1
Table S1. Heat map of statistically significant biochemicals profiled in this study. Shaded cells indicate p≤0.05 (red indicates that the mean values are significantly higher for that comparison; green values significantly lower). Blue-bolded text indicates 0.05<p<0.10. All data are normalized to Bradford protein assay values.				Welch's Two Sample t-Tests
				Fold of Change	Statistical Values
SUPER PATHWAY	SUB PATHWAY	BIOCHEMICAL NAME	Kegg	SA13011-HoR (+OXA) 13011-HeR (-OXA)	P-VALUE	Q-VALUE
Amino acid	Glycine, serine and threonine metabolism	glycine	C00037	0.03	< 0.001	0.000788972
		dimethylglycine	C01026	0.93	0.729371	0.178305
		N-acetylglycine		0.76	0.0594103	0.0260275
		serine	C00065	0.52	0.00392797	0.00283388
		N-acetylserine		0.1	< 0.001	0.000287982
		homoserine	C00263,C02926	0.71	0.0419439	0.0193326
		N-acetylthreonine	C01118	0.71	0.174866	0.0592979
		betaine		0.77	0.0151437	0.00848197
	Alanine and aspartate metabolism	aspartate	C00049	0.96	0.781543	0.187944
		asparagine	C00152	0.74	0.118629	0.0437425
		N-acetylasparagine		0.73	0.00475321	0.00328624
		beta-alanine	C00099	0.21	0.00164759	0.00145805
		alanine	C00041	0.58	0.0683642	0.0290863
		N-acetylalanine	C02847	0.82	0.263519	0.0825422
		N-acetylaspartate (NAA)	C01042	0.77	0.163535	0.0565317
	Glutamate metabolism	glutamate	C00025	1.13	0.285327	0.0869598
		glutamate, gamma-methyl ester		0.57	0.0068333	0.00451282
		glutamine	C00064	5.29	0.0104194	0.00614714
		gamma-aminobutyrate (GABA)	C00334	1.34	0.140399	0.0508108
		N-acetylglutamate	C00624	3.05	< 0.001	0.000217688
		N-acetylglutamine	C02716	1.27	0.211467	0.0682991
	Histidine metabolism	histidine	C00135	0.8	0.102064	0.0393338
		N-acetylhistidine	C02997	0.49	< 0.001	0.000145903
		trans-urocanate	C00785	1.02	0.735254	0.178755
	Lysine metabolism	lysine	C00047	1.17	0.243208	0.0768674
		pipecolate	C00408	1.03	0.713359	0.177329
		N2-acetyllysine	C12989	0.88	0.428707	0.120516
	Phenylalanine & tyrosine metabolism	phenyllactate (PLA)	C05607	0.91	0.282948	0.0869435
		phenylalanine	C00079	0.91	0.361844	0.104646
		phenylacetate	C07086	0.61	0.0158564	0.00877017
		phenylpyruvate	C00166	0.34	< 0.001	0.0008902
		tyrosine	C00082	1.2	0.0814557	0.0324706
		3-(4-hydroxyphenyl)lactate	C03672	0.95	0.628761	0.162698
		4-hydroxyphenylacetate	C00642	0.56	0.0885974	0.0346925
		N-acetylphenylalanine	C03519	0.67	0.00192169	0.00163521
		N-acetyltyrosine		0.75	0.0181546	0.00956312
	Tryptophan metabolism	kynurenine	C00328	1.34	0.842397	0.199328
		tryptophan	C00078	0.96	0.883613	0.206308
		indolelactate	C02043	0.63	0.0356569	0.016965
		N-acetyltryptophan	C03137	0.3	< 0.001	5.60415e-05
	Valine, leucine and isoleucine metabolism	alpha-hydroxyisocaproate	C03264	1.63	0.0289404	0.014072
		isoleucine	C00407	0.8	0.0766278	0.0308455
		leucine	C00123	0.68	0.0100668	0.00601937
		N-acetylleucine	C02710	0.23	< 0.001	3.66468e-05
		N-acetylvaline		0.86	0.358341	0.104646
		N-acetylisoleucine		0.43	0.00796629	0.00505436
		valine	C00183	0.74	0.0350872	0.0168754
		alpha-hydroxyisovalerate		1.31	0.0851911	0.0336565
		2-hydroxy-3-methylvalerate		2.3	0.00150796	0.00139843
	Cysteine, methionine, SAM, taurine metabolism	cysteine	C00097	0.49	0.046702	0.0210864
		cystathionine	C02291	0.04	< 0.001	3.07421e-05
		methionine sulfoxide	C02989	1.44	0.542963	0.144729
		N-formylmethionine	C03145	0.38	0.00614742	0.00412137
		methionine	C00073	0.65	0.00335995	0.00256328
		N-acetylmethionine	C02712	0.32	< 0.001	2.68067e-05
		2-hydroxybutyrate (AHB)	C05984	3.28	0.106062	0.0402974
	Urea cycle; arginine-, proline-, metabolism	arginine	C00062	0.86	0.814387	0.193736
		N-acetylarginine	C02562	0.37	0.0188942	0.00983563
		ornithine	C00077	0.63	0.00346241	0.00258437
		ornithine, methyl ester		1.11	0.398957	0.11463
		urea	C00086	0.51	0.209943	0.0682991
		proline	C00148	0.57	0.0084476	0.00519703
		N-acetylornithine	C00437	0.75	0.359941	0.104646
		N-acetylproline		0.36	< 0.001	0.000350125
		argininosuccinate	C03406	1.32	0.0747954	0.0308455
	Butanoate metabolism	2-aminobutyrate	C02261	0.56	0.0109095	0.00635158
	Polyamine metabolism	5-methylthioadenosine (MTA)	C00170	0.64	0.0131519	0.00755773
		spermidine	C00315	0.95	0.974941	0.223519
	Glutathione metabolism	glutathione, reduced (GSH)	C00051	0.74	0.350065	0.103858
		5-oxoproline	C01879	1.12	0.175825	0.0592979
		glutathione, oxidized (GSSG)	C00127	0.83	0.430339	0.120516
Peptide	Dipeptide	glycylvaline		0.43	0.312107	0.0933112
		glycylglycine	C02037	0.86	0.721492	0.177358
		glycylproline		0.56	0.230037	0.0737582
		alanylalanine	C00993	0.41	< 0.001	0.000608046
		aspartate-glutamate		0.66	0.287207	0.0869598
		alpha-glutamylglutamate	C01425	1.09	0.719805	0.177358
		prolylglutamine		1.24	0.470428	0.129289
		prolylvaline		1.25	0.185486	0.0612489
		pyroglutamylvaline		0.7	0.0506281	0.0226281
		cyclo(phe-pro)		0.99	0.885884	0.206308
		cyclo(leu-pro)		1.1	0.288897	0.0869598
		cyclo(glu-glu)		1.07	0.577675	0.151248
		cyclo(gly-phe)		4.02	0.0163757	0.00894557
		isoleucylglutamate		0.88	0.71144	0.177329
		isoleucylglutamine		1.09	0.706318	0.177329
		isoleucylglycine		0.66	0.264894	0.0825422
		leucylglutamate		1.12	0.693325	0.176311
		alpha-glutamylvaline		0.63	0.517667	0.139669
	gamma-glutamyl	gamma-glutamylleucine		0.88	0.55143	0.146106
		gamma-glutamylphenylalanine		1.03	0.857694	0.201868
Carbohydrate	Aminosugars metabolism	glucosamine	C00329	0.62	0.102228	0.0393338
		N-acetylglucosamine	C00140	1.21	0.2703	0.0836377
		erythronate*		0.74	0.10713	0.0402974
		N-acetylneuraminate	C00270	0.37	0.0630844	0.0273662
	Fructose, mannose, galactose, starch, and sucrose metabolism	mannitol	C00392	0.81	0.750718	0.181517
		mannitol-1-phosphate	C00644	1.54	0.1853	0.0612489
	Glycolysis, gluconeogenesis, pyruvate metabolism	glycerate	C00258	0.38	0.0204707	0.0104113
		glucose-6-phosphate (G6P)	C00668	0.16	< 0.001	0.000395427
		3-phosphoglycerate	C00597	1.06	0.657163	0.169059
		phosphoenolpyruvate (PEP)	C00074	0.74	0.142392	0.0508108
		lactate	C00186	0.89	0.452391	0.125895
	Nucleotide sugars, pentose metabolism	arabitol	C00474	1.09	0.574449	0.151248
		ribitol	C00474	2.42	0.00268419	0.00209226
		sedoheptulose-7-phosphate	C05382	0.3	0.0700253	0.0292309
		ribose	C00121	0.4	0.0248275	0.0123434
		xylitol	C00379	0.54	0.0529952	0.0234493
Energy	Krebs cycle	citrate	C00158	1.41	0.107465	0.0402974
		cis-aconitate	C00417	2.05	0.00397082	0.00283388
		alpha-ketoglutarate	C00026	2.26	0.1634	0.0565317
		succinate	C00042	1.21	0.176897	0.0592979
		fumarate	C00122	1.01	0.941677	0.217017
		malate	C00149	1.97	0.0369473	0.0173919
		oxaloacetate	C00036	0.87	0.513313	0.139344
	Oxidative phosphorylation	acetylphosphate	C00227	0.59	0.0170977	0.00922608
		phosphate	C00009	0.43	< 0.001	0.000164347
		pyrophosphate (PPi)	C00013	0.67	0.0146358	0.0083026
Lipid	Medium chain fatty acid	caproate (6:0)	C01585	0.3	< 0.001	0.000127728
		caprylate (8:0)	C06423	0.23	< 0.001	3.66468e-05
		pelargonate (9:0)	C01601	0.47	< 0.001	3.66468e-05
		caprate (10:0)	C01571	0.56	0.0035044	0.00258437
		undecanoate (11:0)		0.6	0.110674	0.0411522
		laurate (12:0)	C02679	0.5	< 0.001	3.05501e-05
	Long chain fatty acid	myristate (14:0)	C06424	0.4	< 0.001	0.000608046
		myristoleate (14:1n5)	C08322	0.68	0.174299	0.0592979
		pentadecanoate (15:0)	C16537	0.35	0.00138135	0.0013672
		palmitate (16:0)	C00249	0.54	< 0.001	0.000126057
		margarate (17:0)		0.18	< 0.001	0.000750925
		nonadecanoate (19:0)	C16535	0.29	0.00154862	0.00139843
		arachidate (20:0)	C06425	2.13	0.0288957	0.014072
	Fatty acid, dicarboxylate	2-hydroxyglutarate	C02630	1.41	0.162361	0.0565317
		2-hydroxyadipate	C02360	0.37	0.00185976	0.00161354
	Fatty acid, branched	13-methylmyristic acid		1.14	0.455237	0.125895
		15-methylpalmitate (isobar with 2-methylpalmitate)		1.33	0.0237331	0.0119334
		17-methylstearate		2.16	0.0766817	0.0308455
		19-methylarachidic acid		6.02	0.00850167	0.00519703
	Fatty acid metabolism	isovalerate	C08262	0.64	0.0650735	0.027955
	Carnitine metabolism	deoxycarnitine	C01181	0.54	0.00857404	0.00519703
		carnitine		0.45	0.00149093	0.00139843
		3-dehydrocarnitine*	C02636	0.52	0.0195031	0.0100345
	Glycerolipid metabolism	ethanolamine	C00189	1.14	0.240371	0.0765174
		choline		0.24	< 0.001	2.35155e-05
		glycerol 3-phosphate (G3P)	C00093	0.53	< 0.001	0.000127728
	Inositol metabolism	myo-inositol	C00137	0.89	0.675828	0.172855
	Lysolipid	1-stearoylglycerophosphoglycerol		0.05	< 0.001	0.000109483
	Mevalonate metabolism	3-hydroxy-3-methylglutarate	C03761	1.69	0.0438869	0.0200196
		mevalonate	C02104	1.05	0.605378	0.157569
		R-mevalonate 5-phosphate	C01107	0.5	< 0.001	0.000809629
Nucleotide	Purine metabolism, (hypo)xanthine/inosine containing	xanthine	C00385	2.52	0.00269524	0.00209226
		xanthosine	C01762	0.33	0.00139043	0.0013672
		hypoxanthine	C00262	1.46	0.208845	0.0682991
	Purine metabolism, adenine containing	adenine	C00147	0.39	< 0.001	0.000809629
		adenosine	C00212	0.21	0.00152306	0.00139843
		2'-deoxyadenosine	C00559	0.39	< 0.001	4.14082e-05
		adenosine 5'-monophosphate (AMP)	C00020	0.29	0.00131947	0.00135776
		adenosine-2',3'-cyclic monophosphate	C02353	0.38	0.00229323	0.00184492
	Purine metabolism, guanine containing	guanine	C00242	0.61	0.00799599	0.00505436
		guanosine	C00387	0.19	< 0.001	2.68067e-05
		2'-deoxyguanosine	C00330	0.17	< 0.001	4.95185e-05
	Pyrimidine metabolism, cytidine containing	cytidine	C00475	0.33	< 0.001	0.00105023
		cytosine-2',3'-cyclic monophosphate	C02354	0.84	0.424706	0.120516
	Pyrimidine metabolism, orotate containing	orotate	C00295	1.64	0.0694022	0.0292309
	Pyrimidine metabolism, thymine containing	thymine	C00178	0.57	0.00440257	0.00309213
		thymidine	C00214	0.28	< 0.001	0.000209684
	Pyrimidine metabolism, uracil containing	uracil	C00106	0.45	< 0.001	0.000997938
		uridine	C00299	0.25	0.00564773	0.00384461
		pseudouridine	C02067	0.22	0.00746521	0.00485764
	Purine and pyrimidine metabolism	methylphosphate		0.42	0.00203243	0.00169681
Cofactors and vitamins	Ascorbate and aldarate metabolism	arabonate		0.83	0.352079	0.103858
	Biotin metabolism	biotin	C00120	0.17	< 0.001	4.37552e-05
	Hemoglobin and porphyrin metabolism	heme*		1.83	0.134005	0.0490035
		coproporphyrin III	C05770	0.27	< 0.001	0.000788972
	Nicotinate and nicotinamide metabolism	nicotinamide	C00153	0.39	< 0.001	0.000750925
		nicotinamide adenine dinucleotide (NAD+)	C00003	0.57	< 0.001	3.66468e-05
		nicotinamide adenine dinucleotide reduced (NADH)	C00004	1.52	0.148661	0.0526236
		nicotinamide adenine dinucleotide phosphate (NADP+)	C00005	0.57	0.14161	0.0508108
		nicotinamide riboside*		1.01	0.427616	0.120516
		adenosine 5'diphosphoribose	C00301	0.57	0.00226756	0.00184492
		nicotinate	C00253	0.35	< 0.001	0.000354386
	Pantothenate and CoA metabolism	pantothenate	C00864	0.96	0.997598	0.227534
		pantethine		1.09	0.812054	0.193736
		phosphopantetheine	C01134	2.25	< 0.001	0.000893692
		coenzyme A	C00010	1.03	0.712717	0.177329
		3'-dephosphocoenzyme A	C00882	1.82	0.0762308	0.0308455
		acetyl CoA	C00024	2.05	0.0180876	0.00956312
	Riboflavin metabolism	flavin adenine dinucleotide (FAD)	C00016	0.4	< 0.001	7.94402e-08
		riboflavin (Vitamin B2)	C00255	0.83	0.510259	0.139344
	Thiamine metabolism	thiamin diphosphate	C00068	0.51	< 0.001	0.000198047
Xenobiotics	Benzoate metabolism	benzoate	C00180	0.31	< 0.001	5.60415e-05
	Chemical	glycolate (hydroxyacetate)	C00160	1.02	0.917639	0.212584
		glycerol 2-phosphate	C02979,D01488	0.56	< 0.001	0.000411189
		oxamate	C01444	1.41	0.541715	0.144729
	Food component/Plant	2-oxindole-3-acetate		0.36	0.0411373	0.0191604
	Sugar, sugar substitute, starch	erythritol	C00503	0.57	< 0.001	0.000328409
